# Supplementary material for: Mechanical Stimulation Decreases Auxin and Gibberellic Acid Synthesis but Does Not Affect Auxin Transport in Axillary Buds; It Also Stimulates Peroxidase Activity in Petunia × atkinsiana
Source: Molecules. 2023 Mar 17;28(6):2714. doi: 10.3390/molecules28062714 (PMC10053601; doi:10.3390/molecules28062714)
Supplement: Supplementary file 1 [file molecules-28-02714-s001.zip]

Archive with 1 entries (1 files):
- molecules-2174086-supplementary.mp4
